# Supplementary material for: Characterization and Optimization of Real-Time Photoresponsive Gelatin for Direct Laser Writing
Source: Polymers (Basel). 2022 Jun 9;14(12):2350. doi: 10.3390/polym14122350 (PMC9229905; doi:10.3390/polym14122350)
Supplement: Supplementary file 1 [file polymers-14-02350-s001.zip]

Archive with 1 entries (1 files):
- Video S1 Microoptics fabrication.mp4
